# Supplementary material for: Subdigital integumentary microstructure in Cyrtodactylus (Squamata: Gekkota): do those lineages with incipiently expressed toepads exclusively exhibit adhesive setae?
Source: Beilstein J Nanotechnol. 2026 Jan 6;17:38–56. doi: 10.3762/bjnano.17.4 (PMC12794655; doi:10.3762/bjnano.17.4)
Supplement: File 1 — Raw measurement data. [file Beilstein_J_Nanotechnol-17-38-s001.csv]

Specimen ID	Species	Land	Group	Ecotype	Broad_Habitat	Lifestyle	Sex	SVL	Sample	Structure_Type	Basal_Diameter	Basal Diameter SD (µm)	Basal_Diameter_SE	Apical_Diameter	Apical Diameter SD (µm)	Apical_Diameter_SE	Density	Density SD (µm)	Density_SE	Length	Length SD (µm)	Length_SE	Spatulae_Width	Spatulae SD (µm)	Spatulae_Width_SE	Spatulae_Length	Spatulae Length SD (µm)	Spatulae_Length_SE	Effective_Bending_Stiffness	Bending Stiffness SD
ZFMK HERP 046814	brevipalmatus	Thailand	brevipalmatus	crown	arboreal	scansorial	f	50.47	D4RP	Setae	1.078	0.158	0.028846721	0.141	0.012	0.00219089	1.091	0.168	0.030672463	27.045	3.548	0.647773211	0.261	0.036	0.006572671	0.267	0.031	0.0056598	0.001314939
LSUHC 08238	elok	Thailand/ Malaysia	brevipalmatus	crown	arboreal	scansorial		77.71	D4LP	Setae	1.131	0.19	0.034689095	0.117	0.009	0.001643168	2.576	0.509	0.092930261	34.107	2.605	0.475605754	0.225	0.013	0.002373464	0.231	0.022	0.004016632	0.000628253	0.001129676
LSUHC 12180	elok	Thailand/ Malaysia	brevipalmatus	crown	arboreal	scansorial		77.08	D4RP	Setae	1.34	0.173	0.031585334	0.128	0.014	0.002556039	2.381	0.618	0.112830847	38.827	1.676	0.305994335	0.235	0.027	0.004929503	0.23	0.02	0.003651484	0.000774844
LSUHC 12181	elok	Thailand/ Malaysia	brevipalmatus	crown	arboreal	scansorial		82.8	D4RP	Setae	1.468	0.14	0.025560386	0.129	0.012	0.00219089	2.608	0.44	0.080332642	28.291	2.24	0.408966176	0.239	0.028	0.005112077	0.225	0.02	0.003651484	0.002654081
ZFMK HERP 086720	consobrinus	Malaysia	malayanus	trunk	arboreal	scansorial	m	113.67	D4LP	Spine	0.472	0.07	0.012780193	0.07	0.007	0.001278019	0.688	0.13	0.023734644	4.927	0.204	0.037245134							0.009062907	0.002312716
ZFMK HERP 086721	consobrinus	Malaysia	malayanus	trunk	arboreal	scansorial	m	119.66	D4LP	Spine	0.42	0.058	0.010589303	0.075	0.009	0.001643168	0.566	0.113	0.020630883	4.672	0.52	0.094938577							0.008024016
ZFMK HERP 086724	consobrinus	Malaysia	malayanus	trunk	arboreal	scansorial	f	118.65	D4RP	Spine	0.459	0.073	0.013327916	0.068	0.007	0.001278019	0.6	0.141	0.02574296	4.269	0.343	0.062622946							0.012446856
ZMA.RENA.12124	louisiadensis	Indonesia	louisiadensis	trunk	arboreal	scansorial	f	121.08	D4LP	Setae	1.013	0.097	0.017709696	0.214	0.025	0.004564355	1.61	0.211	0.038523153	33.736	1.169	0.213429223	0.254	0.038	0.006937819	0.338	0.042	0.007668116	0.000853203	0.000575316
ZMA.RENA.15375.1	louisiadensis	Indonesia	louisiadensis	trunk	arboreal	scansorial	f	102.99	D4LP	Setae	0.961	0.081	0.014788509	0.133	0.012	0.00219089	1.196	0.211	0.038523153	24.404	2.785	0.508469108	0.229	0.031	0.0056598	0.281	0.029	0.005294651	0.001195996
ZMA.RENA.15375.2	louisiadensis	Indonesia	louisiadensis	trunk	arboreal	scansorial	m	114.44	D4LP	Setae	0.949	0.077	0.014058212	0.139	0.015	0.002738613	1.368	0.173	0.031585334	20.688	1.123	0.205030811	0.24	0.037	0.006755245	0.306	0.04	0.007302967	0.001975828
BMNH_1931.5.5.1	novaeguineae	Papua New Guinea	novaeguineae	trunk	arboreal	scansorial	m	117.53	D4RP	Setae	0.965	0.077	0.014058212	0.128	0.007	0.001278019	1.075	0.127	0.023186922	26.545	4.215	0.769550193	0.255	0.036	0.006572671	0.333	0.03	0.005477226	0.000905597	0.000210543
BMNH_1922.11.24.7	novaeguineae	Papua New Guinea	novaeguineae	trunk	arboreal	scansorial		136.37	D4RP	Setae	0.899	0.103	0.018805141	0.145	0.017	0.003103761	1.641	0.146	0.026655831	29.443	1.841	0.336119076	0.255	0.016	0.002921187	0.329	0.032	0.005842374	0.000607844
ZFMK HERP 052342	annulatus	Philippines	philippinicus	generalist	generalist	unspecified	f	64.09	D4RP	Prong	0.481	0.069	0.012597619	0.075	0.009	0.001643168	0.83	0.143	0.026108109	5.735	0.635	0.115934608							0.006516095	0.004009855
ZFMK HERP 052339	annulatus	Philippines	philippinicus	generalist	generalist	unspecified	m	75.16	D4RP	Prong	0.397	0.062	0.0113196	0.079	0.009	0.001643168	0.841	0.116	0.021178606	3.909	0.26	0.047469288							0.012186886
LSUHC 10096	cardamomensis	Cambodia	intermedius	generalist	generalist	unspecified	f	83	D4RP	Setae	1.056	0.103	0.018805141	0.178	0.017	0.003103761	1.61	0.154	0.028116425	17.657	1.213	0.221462487	0.286	0.039	0.007120393	0.28	0.039	0.007120393	0.005607279
LSUHC 09373	leegrismeri	SW Vietnam	condorensis	generalist	generalist	unspecified	m	77	D4RP	Spine	0.557	0.07	0.012780193	0.073	0.008	0.001460593	0.895	0.218	0.039801173	8.893	0.699	0.127619356							0.002641403
LSUHC 14591	mombergi	India Bhutan	khasiensis	generalist	generalist	unspecified		68.66	D4LP	Prong	0.526	0.046	0.008398413	0.074	0.008	0.001460593	0.853	0.122	0.022274051	5.845	0.913	0.166690232							0.007941939
LSUHC 11029	quadrivirgatus	Thailand/ Malaysia	sworderi	generalist	generalist	unspecified		58.93	D4RP	Prong	0.45	0.061	0.011137025	0.067	0.006	0.001095445	0.628	0.133	0.024282367	6.433	0.4	0.073029674							0.003377247	0.001865048
LSUHC 11503	quadrivirgatus	Thailand/ Malaysia	sworderi	generalist	generalist	unspecified		57.88	D4RP	Prong	0.488	0.062	0.0113196	0.069	0.008	0.001460593	0.629	0.124	0.022639199	5.812	0.518	0.094573428							0.006014824
ZFMK_45843	zebraicus	Thailand	oldhami	generalist	generalist	unspecified	f	59.67	D4RP	Spine	0.782	0.063	0.011502174	0.111	0.016	0.002921187	1.125	0.178	0.032498205	8.057	0.436	0.079602345							0.014945633	0.003596272
ZFMK_43835	zebraicus	Thailand	oldhami	generalist	generalist	unspecified	f	64.65	D4LP	Spine	0.674	0.048	0.008763561	0.095	0.007	0.001278019	1.013	0.126	0.023004347	6.435	0.446	0.081428087							0.016074919
ZFMK_43837	zebraicus	Thailand	oldhami	generalist	generalist	unspecified	m	62.86	D4LP	Spine	0.733	0.077	0.014058212	0.103	0.01	0.001825742	1	0.17	0.031037612	6.509	0.729	0.133096581							0.021661947
LSUHC 05192	seribuatensis	West Malaysia	darmandvillei	intertidal	saxicoline	scansorial		70	D4RP	Setae	0.644	0.054	0.009859006	0.144	0.012	0.00219089	1.127	0.15	0.027386128	13.787	2.12	0.387057274	0.276	0.036	0.006572671	0.342	0.027	0.004929503	0.002161235	0.000378371
LSUHC 05578	seribuatensis	West Malaysia	darmandvillei	intertidal	saxicoline	scansorial		70	D4RP	Setae	0.77	0.086	0.01570138	0.141	0.011	0.002008316	1.202	0.179	0.032680779	16.392	1.723	0.314575322	0.231	0.03	0.005477226	0.266	0.026	0.004746929	0.00215222
LSUHC 05778	seribuatensis	West Malaysia	darmandvillei	intertidal	saxicoline	scansorial		64.28	D4RP	Setae	0.721	0.082	0.014971083	0.143	0.013	0.002373464	1.069	0.174	0.031767908	14.106	0.51	0.093112835							0.002812039
LSUHC 10415	hontreensis	SW Vietnam	intermedius	cave	saxicoline	scansorial		52	D4RP	Setae	0.904	0.08	0.014605935	0.168	0.015	0.002738613	1.577	0.232	0.042357211	13.213	0.806	0.147154794	0.293	0.029	0.005294651	0.253	0.026	0.004746929	0.007923215
LSUHC 10787	bintangtinggi	Malaysia	pulchellus	granite	saxicoline	scansorial	m	101	D4RP	Setae	1.073	0.106	0.019352864	0.163	0.011	0.002008316	1.417	0.27	0.04929503	29.353	0.836	0.152632019	0.385	0.027	0.004929503	0.336	0.026	0.004746929	0.00117252	0.002120759
LSUHC 10788	bintangtinggi	Malaysia	pulchellus	granite	saxicoline	scansorial	m	89.07	D4RP	Setae	1.053	0.082	0.014971083	0.161	0.015	0.002738613	1.498	0.19	0.034689095	29.375	3.118	0.569266311	0.371	0.031	0.0056598	0.331	0.025	0.004564355	0.001092115
LSUHC 09009	bintangtinggi	Malaysia	pulchellus	granite	saxicoline	scansorial		101.36	D4RP	Setae	0.987	0.093	0.016979399	0.162	0.017	0.003103761	1.423	0.281	0.051303346	16.838	1.664	0.303803445	0.358	0.033	0.006024948	0.332	0.032	0.005842374	0.004804919
LSUHC 10471	huynhi	S Vietnam	irregularis	granite	saxicoline	scansorial		68	D4RP	Spine	0.563	0.046	0.008398413	0.079	0.009	0.001643168	0.982	0.169	0.030855037	7.913	0.391	0.071386507							0.004190057
ZFMK HERP 084881	tiomanensis	Malaysia	agamensis	granite	saxicoline	scansorial	f	86.4	D4LP	Spine	0.439	0.037	0.006755245	0.08	0.008	0.001460593	0.89	0.12	0.021908902	3.28	0.291	0.053129088							0.028245754	0.015582985
ZFMK HERP 66475	tiomanensis	Malaysia	agamensis	granite	saxicoline	scansorial	m	79.78	D4LP	Spine	0.524	0.054	0.009859006	0.07	0.006	0.001095445	0.898	0.171	0.031220186	6.205	0.463	0.084531848							0.006208086
ZFMK HERP 086729	trilatofasciatus	Malaysia	pulchellus	granite	saxicoline	scansorial	m	125.18	D4RP	Setae	0.948	0.101	0.018439993	0.157	0.014	0.002556039	1.059	0.157	0.028664147	20.629	1.866	0.340683431	0.254	0.026	0.004746929	0.284	0.03	0.005477226	0.002243785	0.000179823
ZFMK HERP 086728	trilatofasciatus	Malaysia	pulchellus	granite	saxicoline	scansorial	m	112.64	D4LP	Setae	1.032	0.127	0.023186922	0.163	0.017	0.003103761	1.216	0.273	0.049842753	21.844	1.779	0.324799477	0.251	0.024	0.00438178	0.29	0.038	0.006937819	0.00253117
ZFMK HERP 086730	trilatofasciatus	Malaysia	pulchellus	granite	saxicoline	scansorial	f	117.14	D4RP	Setae	1.085	0.115	0.020996031	0.165	0.023	0.004199206	1.232	0.228	0.041626914	24.162	2.331	0.425580427	0.255	0.03	0.005477226	0.276	0.038	0.006937819	0.002200218
LSUHC 13901	chrysopylos	Myanmar	khasiensis	karst	saxicoline	scansorial		68.07	D4RP	Prong	0.749	0.061	0.011137025	0.079	0.008	0.001460593	0.992	0.121	0.022091476	14.153	0.585	0.106805899							0.001724321	0.000277405
LSUHC 13907	chrysopylos	Myanmar	khasiensis	karst	saxicoline	scansorial		63.46	D4RP	Prong	0.754	0.074	0.01351049	0.085	0.015	0.002738613	0.952	0.139	0.025377812	13.483	0.732	0.133644304							0.002189095
LSUHC 13908	chrysopylos	Myanmar	khasiensis	karst	saxicoline	scansorial		64.6	D4RP	Prong	0.762	0.05	0.009128709	0.08	0.008	0.001460593	0.957	0.142	0.025925534	14.544	0.793	0.144781329							0.001694316
LSUHC D0423	guakanthanensis		sworderi	karst	saxicoline	scansorial		71.1	D4RP	Prong	0.51	0.057	0.010406729	0.106	0.014	0.002556039	0.722	0.093	0.016979399	5.033	0.41	0.074855416							0.016241523
ZFMK HERP 045834	lekaguli	Thailand	pulchellus	karst	saxicoline	scansorial	f	105.24	D4LP	Setae	1.058	0.089	0.016249103	0.184	0.016	0.002921187	1.394	0.222	0.040531469	30.75	2.057	0.3755551	0.25	0.022	0.004016632	0.282	0.029	0.005294651	0.001103648	0.000391269
ZFMK HERP 045837	lekaguli	Thailand	pulchellus	karst	saxicoline	scansorial	m	100.97	D4LP	Setae	1.101	0.099	0.018074844	0.178	0.012	0.00219089	1.25	0.176	0.032133057	26.933	1.764	0.322060864	0.253	0.024	0.00438178	0.291	0.03	0.005477226	0.001790684
ZFMK HERP 045835	lekaguli	Thailand	pulchellus	karst	saxicoline	scansorial	m	101.76	D4RP	Setae	1.079	0.079	0.014423361	0.178	0.017	0.003103761	1.294	0.15	0.027386128	30.839	1.21	0.220914765	0.295	0.034	0.006207522	0.295	0.028	0.005112077	0.001122728
LSUHC 13914	linnwayensis	Myanmar	linnwayensis	karst	saxicoline	scansorial	m	97	D4RP	Setae	0.818	0.059	0.010771877	0.147	0.01	0.001825742	1.153	0.089	0.016249103	19.59	0.601	0.109727086	0.256	0.023	0.004199206	0.291	0.023	0.004199206	0.001576032	0.000188044
LSUHC 13918	linnwayensis	Myanmar	linnwayensis	karst	saxicoline	scansorial	m	96	D4RP	Setae	0.8	0.04	0.007302967	0.144	0.011	0.002008316	1.17	0.094	0.017161973	18.064	0.408	0.074490268	0.241	0.017	0.003103761	0.282	0.017	0.003103761	0.001841967
LSUHC 13379	pharbaungensis	Myanmar	sadansinensis	karst	saxicoline	scansorial		67.25	D4LP	Prong	0.728	0.082	0.014971083	0.122	0.014	0.002556039	1.071	0.189	0.034506521	15.485	1.555	0.283902859							0.001866859	0.000233044
LSUHC 13384	pharbaungensis	Myanmar	sadansinensis	karst	saxicoline	scansorial	m	61	D4RP	Prong	0.78	0.064	0.011684748	0.119	0.014	0.002556039	1.181	0.176	0.032133057	15.586	0.496	0.090556796							0.002196433
ZFMK HERP 080650	phongnhakebangensis	Vietnam	angularis	karst	saxicoline	scansorial	f	90.77	D4RP	Spine	0.594	0.053	0.009676432	0.075	0.009	0.001643168	1.013	0.113	0.020630883	6.103	0.359	0.065544133							0.010183138
LSUHC 13498	brevidactylus		khasiensis	terrestrial	terrestrial	cursorial	m	67	D4RP	Prong	0.699	0.049	0.008946135	0.164	0.016	0.002921187	0.941	0.118	0.021543754	8.119	0.295	0.053859385							0.015411997
ZFMK HERP 98656	jeyporensis	India	triedrus	terrestrial	terrestrial	cursorial	f	72.17	D4RP	Spine	0.696	0.056	0.010224154	0.112	0.009	0.001643168	1.065	0.144	0.026290683	6.233	0.722	0.131818562							0.022963893	0.011433657
ZFMK HERP 98658	jeyporensis	India	triedrus	terrestrial	terrestrial	cursorial	f	49.47	D4RP	Spine	0.656	0.051	0.009311283	0.109	0.01	0.001825742	1.044	0.144	0.026290683	8.737	0.358	0.065361559							0.00679426
LSUHC 12939	pyinyaungensis	Myanmar	peguensis	terrestrial	terrestrial	cursorial		66.44	D4LP	Prong	0.563	0.058	0.010589303	0.098	0.01	0.001825742	0.93	0.102	0.018622567	7.615	0.354	0.064631262							0.005832204
LSUHC 09326	thylacodactylus	Cambodia	intermedius	terrestrial	terrestrial	cursorial	f	74	D4RP	Setae	1.111	0.146	0.026655831	0.153	0.012	0.00219089	1.334	0.198	0.036149689	29.631	1.664	0.303803445	0.276	0.02	0.003651484	0.281	0.021	0.003834058	0.001187643
LSUHC 09336	thylacodactylus	Cambodia	intermedius	terrestrial	terrestrial	cursorial	m	74	D4RP	Setae	1.05	0.112	0.020448309	0.15	0.011	0.002008316	1.443	0.229	0.041809489	31.522	2.739	0.500070695	0.276	0.027	0.004929503	0.284	0.025	0.004564355	0.000816411
